# Supplementary material for: An orthogonal transcription mutation system generating all transition mutations for accelerated protein evolution in vivo
Source: Nat Commun. 2025 Jul 1;16:6041. doi: 10.1038/s41467-025-61354-4 (PMC12218169; doi:10.1038/s41467-025-61354-4)
Supplement: Supplementary file 4 — Source Data [file 41467_2025_61354_MOESM4_ESM.xlsx]

## Sheet: Figure 2c
Figure 2c
	Experiment #	On-target rate (erythromycin resistance frequency)
p241	1	4.46154e-08
	2	1.12903e-08
	3	1.12698e-07
pMT0-MmP1	1	1.73913e-08
	2	8e-07
	3	1.11111e-07
pMT1-MmP1	1	5e-06
	2	3.84615e-05
	3	1.42857e-05
pMT2-MmP1	1	0.025
	2	0.0227273
	3	0.0269231
pMT2.1-MmP1	1	0.00047619
	2	0.000772727
	3	0.000964286

## Sheet: Figure 2d
Figure 2d
	Experiment #	Off-target rate (rifampicin resistance frequency)
p241	1	1.53846e-09
	2	1.6129e-09
	3	1.5873e-09
pMT0-MmP1	1	4.34783e-09
	2	1e-07
	3	1.11111e-08
pMT1-MmP1	1	2e-07
	2	7.69231e-07
	3	6.85714e-07
pMT2-MmP1	1	2.5e-07
	2	9.09091e-08
	3	2.30769e-07
pMT2.1-MmP1	1	6.66667e-06
	2	3.63636e-06
	3	7.5e-06

## Sheet: Figure 2e
Figure 2e
	Experiment #	Toal cell number (CFU/mL)
p241	1	6500000000
	2	6200000000
	3	6300000000
pMT0-MmP1	1	2300000000
	2	100000000
	3	900000000
pMT1-MmP1	1	200000000
	2	260000000
	3	350000000
pMT2-MmP1	1	40000000
	2	110000000
	3	130000000
pMT2.1-MmP1	1	2100000000
	2	2200000000
	3	2800000000

## Sheet: Figure 2f
Figure 2f
IPTG concentration (mg/L)	Experiment #	On-target rate (erythromycin resistance frequency)
0	1	7.10145e-06
	2	1.31707e-05
	3	6.17647e-06
5	1	0.00185455
	2	0.00263158
	3	0.00324138
10	1	0.00605263
	2	0.02
	3	0.00571429
20	1	0.053125
	2	0.0566667
	3	0.052
100	1	0.0403846
	2	0.104444
	3	0.0797468
200	1	0.2
	2	0.24
	3	0.0915888

## Sheet: Figure 2g
Figure 2g
IPTG concentration (mg/L)	Experiment #	Off-target rate (rifampicin resistance frequency)
0	1	1.97101e-07
	2	2.7561e-07
	3	1.23529e-07
5	1	3.38182e-07
	2	8.26316e-07
	3	3.12069e-07
10	1	3.73684e-07
	2	8.4e-07
	3	2.73469e-07
20	1	1.15625e-06
	2	1.1e-06
	3	1.12e-06
100	1	1.34615e-06
	2	8.88889e-07
	3	7.59494e-07
200	1	2.75e-06
	2	6.66667e-07
	3	1.21495e-06

## Sheet: Figure 2h
Figure 2h
IPTG concentration (mg/L)	Experiment #	Toal cell number (CFU/mL)
0	1	6900000000
	2	4100000000
	3	6800000000
5	1	5500000000
	2	5700000000
	3	5800000000
10	1	3800000000
	2	500000000
	3	4900000000
20	1	320000000
	2	300000000
	3	250000000
100	1	104000000
	2	90000000
	3	158000000
200	1	40000000
	2	30000000
	3	107000000

## Sheet: Figure 3b
Figure 3b
	Experiment #	On-target rate (erythromycin resistance frequency)
p241	1	5.10638e-08
	2	6.875e-08
	3	4.69388e-08
pMT0-MmP1	1	4.25e-07
	2	2.9e-07
	3	2e-07
pMT2-MmP1	1	0.02
	2	0.08
	3	0.0388889
pMT2-MmP1-S	1	0.8
	2	0.1136
	3	0.366667
pMT2-MmP1-M	1	0.195
	2	0.48
	3	0.184
pMT2-MmP1-W	1	0.41
	2	0.37
	3	0.6

## Sheet: Figure 3d
Figure 3d
	Experiment #	On-target rate (erythromycin resistance frequency)
p241	1	4.13043e-08
	2	6.22222e-08
	3	2.79412e-08
pMT0-K1F	1	1.71429e-07
	2	8.92857e-08
	3	4.24242e-08
pMT2-K1F	1	0.0133203
	2	0.0137405
	3	0.0143363
p241	1	2e-08
	2	1.11111e-08
	3	2.5e-08
pMT0-VP4	1	6.73913e-08
	2	3.87097e-08
	3	5.11111e-08
pMT2-VP4	1	0.00630769
	2	0.0064
	3	0.00653846

## Sheet: Figure 3e
Figure 3e
	Experiment #	Off-target rate (rifampicin resistance frequency)
p241	1	2.3913e-08
	2	7.11111e-08
	3	2.94118e-09
pMT0-K1F	1	1.42857e-07
	2	5.71429e-08
	3	6.36364e-08
pMT2-K1F	1	2.48047e-07
	2	2.48092e-07
	3	2.0531e-07
p241	1	1.17647e-09
	2	1.38889e-09
	3	2.5e-09
pMT0-VP4	1	4.34783e-08
	2	4.67742e-08
	3	5.33333e-08
pMT2-VP4	1	7.53846e-07
	2	5.8e-07
	3	4.42308e-07

## Sheet: Figure 3f
Figure 3f
	Experiment #	Toal cell number (CFU/mL)
p241	1	4600000000
	2	4500000000
	3	6800000000
pMT0-K1F	1	1400000000
	2	2800000000
	3	3300000000
pMT2-K1F	1	5120000000
	2	5240000000
	3	5650000000
p241	1	8500000000
	2	7200000000
	3	8000000000
pMT0-VP4	1	4600000000
	2	6200000000
	3	4500000000
pMT2-VP4	1	650000000
	2	500000000
	3	520000000

[truncated: 70 more sheets: Figure 4c, Figure 4d, Figure 4e, Figure 4f, Figure 4g, Figure 4h, Figure 4j, Figure 4k, Figure 4l, Figure 5b, Figure 5d, Figure 5e, Figure 5f, Figure 5g, Figure 5i, Figure 5j, Figure 5k, Figure 5l, Figure 6h, Figure 6j …]
